# Supplementary material for: Betel Nut Chewing Increases the Risk of Metabolic Syndrome and Its Components in a Large Taiwanese Population Follow-Up Study Category: Original Investigation
Source: Nutrients. 2022 Feb 28;14(5):1018. doi: 10.3390/nu14051018 (PMC8912331; doi:10.3390/nu14051018)
Supplement: Supplementary file 1 [file nutrients-14-01018-s001.zip]

Archive with 1 entries (1 files):
- nutrients-1578684-supplementary.pdf
